# Supplementary material for: Three new species of Exocelina Broun, 1886 from the southern slopes of the New Guinea central range, with introduction of the Exocelina skalei group (Coleoptera, Dytiscidae, Copelatinae)
Source: Zookeys. 2020 Dec 30;1007:129–43. doi: 10.3897/zookeys.1007.59351 (PMC7788071; doi:10.3897/zookeys.1007.59351)
Supplement: XML Treatment for Exocelina brazza [file zookeys.1007.59351-treatment1.xml]

<!DOCTYPE tp:taxon-treatment
  PUBLIC "-//TaxonX//DTD Taxonomic Treatment Publishing DTD v0 20100105//EN" "tax-treatment-NSO.dtd">
<tp:taxon-treatment xmlns:tp="http://www.plazi.org/taxpub"><tp:treatment-meta><kwd-group><label>Taxon classification</label><kwd><named-content xmlns:xlink="http://www.w3.org/1999/xlink" content-type="kingdom">Animalia</named-content></kwd><kwd><named-content xmlns:xlink="http://www.w3.org/1999/xlink" content-type="order">Coleoptera</named-content></kwd><kwd><named-content xmlns:xlink="http://www.w3.org/1999/xlink" content-type="family">Dytiscidae</named-content></kwd></kwd-group><mixed-citation publication-type="journal"><person-group><name><surname>Shaverdo</surname><given-names>Helena</given-names></name><name><surname>Surbakti</surname><given-names>Suriani</given-names></name><name><surname>Sumoked</surname><given-names>Bob</given-names></name><name><surname>Balke</surname><given-names>Michael</given-names></name></person-group><article-title>Three new species of <italic><tp:taxon-name><tp:taxon-name-part taxon-name-part-type="genus" reg="Exocelina">Exocelina</tp:taxon-name-part></tp:taxon-name></italic> Broun, 1886 from the southern slopes of the New Guinea central range, with introduction of the <italic><tp:taxon-name><tp:taxon-name-part taxon-name-part-type="genus" reg="Exocelina">Exocelina</tp:taxon-name-part> <tp:taxon-name-part taxon-name-part-type="species" reg="skalei">skalei</tp:taxon-name-part></tp:taxon-name></italic> group (<tp:taxon-name><tp:taxon-name-part taxon-name-part-type="order">Coleoptera</tp:taxon-name-part></tp:taxon-name>, <tp:taxon-name><tp:taxon-name-part taxon-name-part-type="family">Dytiscidae</tp:taxon-name-part></tp:taxon-name>, <tp:taxon-name><tp:taxon-name-part taxon-name-part-type="subfamily">Copelatinae</tp:taxon-name-part></tp:taxon-name>)</article-title><source>Zookeys</source><day>30</day><month>12</month><year>2020</year><volume>1007</volume><fpage>129</fpage><lpage>143</lpage><pub-id pub-id-type="doi">10.3897/zookeys.1007.59351</pub-id></mixed-citation></tp:treatment-meta><tp:nomenclature><tp:taxon-name><object-id xmlns:xlink="http://www.w3.org/1999/xlink" content-type="arpha" xlink:type="simple">2E0FD411-D38F-5CDC-8395-2CAE3D1FB329</object-id>
            <tp:taxon-name-part taxon-name-part-type="genus" reg="Exocelina">Exocelina</tp:taxon-name-part>
            <tp:taxon-name-part taxon-name-part-type="species" reg="brazza">brazza</tp:taxon-name-part>
            <object-id xmlns:xlink="http://www.w3.org/1999/xlink" content-type="zoobank" xlink:type="simple">http://zoobank.org/5114E4B1-7F5D-4ED4-B74A-6B4A485FDF55</object-id>
          </tp:taxon-name><tp:taxon-authority>Shaverdo &amp; Balke</tp:taxon-authority><tp:taxon-status xmlns:xlink="http://www.w3.org/1999/xlink" xlink:type="simple">sp. nov.</tp:taxon-status><xref ref-type="fig" rid="F1">Figs 1</xref><xref ref-type="fig" rid="F2">, 2</xref><xref ref-type="fig" rid="F3">, 3</xref><xref ref-type="fig" rid="F4">, 4</xref><xref ref-type="fig" rid="F5">, 5</xref></tp:nomenclature><tp:treatment-sec sec-type="type locality" id="SECID0E1KAC"><title>Type locality.</title><p>Indonesia: Papua Province, Yahukimo Regency, Dekai, upper Brazza River, near <named-content xmlns:xlink="http://www.w3.org/1999/xlink" content-type="dwc:verbatimCoordinates" xlink:type="simple"><named-content content-type="geo-json" specific-use="{&#34;type&#34;:&#34;Point&#34;,&#34;coordinates&#34;:[139.654222,-4.741083]}" id="NCID0EDLAC" xlink:type="simple">04°44'27.9"S, 139°39'15.2"E</named-content></named-content>, 300 m a.s.l.</p></tp:treatment-sec><tp:treatment-sec sec-type="type material" id="SECID0EILAC"><title>Type material.</title><p><bold><italic>Holotype</italic></bold>: male “Indonesia: Papua, Dekai, upper Brazza, 300 m, 2/3.vi.2015, near <named-content xmlns:xlink="http://www.w3.org/1999/xlink" content-type="dwc:verbatimCoordinates" xlink:type="simple"><named-content content-type="geo-json" specific-use="{&#34;type&#34;:&#34;Point&#34;,&#34;coordinates&#34;:[139.654211,-4.741085]}" id="NCID0EWLAC" xlink:type="simple">-4,741084724 139,654211075976</named-content></named-content>, Sumoked (Pap045)” (<named-content xmlns:xlink="http://www.w3.org/1999/xlink" content-type="dwc:institutional_code" xlink:type="simple">MZB</named-content>). <bold><italic>Paratypes</italic></bold>: 2 males, 10 females with the same label as the holotype, one male and one female additionally with green text labels “6991” and “6990”, respectively (<abbrev xmlns:xlink="http://www.w3.org/1999/xlink" xlink:title="Koleksi Serangga Papua, at the Biology Department of Universitas Cenderawasih" id="ABBRID0EDMAC" xlink:type="simple">KSP</abbrev>, <named-content xmlns:xlink="http://www.w3.org/1999/xlink" content-type="dwc:institutional_code" xlink:type="simple">MZB</named-content>).</p></tp:treatment-sec><tp:treatment-sec sec-type="description" id="SECID0EMMAC"><title>Description.</title><p><bold><italic>Body size and form</italic></bold>: Beetle small: <abbrev xmlns:xlink="http://www.w3.org/1999/xlink" xlink:title="total body length without head" id="ABBRID0EXMAC" xlink:type="simple">TL-H</abbrev> 3.05–3.3 mm, <abbrev xmlns:xlink="http://www.w3.org/1999/xlink" xlink:title="total body length" id="ABBRID0E2MAC" xlink:type="simple">TL</abbrev> 3.45–3.7 mm, <abbrev xmlns:xlink="http://www.w3.org/1999/xlink" xlink:title="maximum body width" id="ABBRID0E6MAC" xlink:type="simple">MW</abbrev> 1.65–1.8 mm (holotype: <abbrev xmlns:xlink="http://www.w3.org/1999/xlink" xlink:title="total body length without head" id="ABBRID0EDNAC" xlink:type="simple">TL-H</abbrev> 3.3 mm, <abbrev xmlns:xlink="http://www.w3.org/1999/xlink" xlink:title="total body length" id="ABBRID0EHNAC" xlink:type="simple">TL</abbrev> 3.7 mm, <abbrev xmlns:xlink="http://www.w3.org/1999/xlink" xlink:title="maximum body width" id="ABBRID0ELNAC" xlink:type="simple">MW</abbrev> 1.8 mm), with oblong-oval habitus (Fig. <xref ref-type="fig" rid="F1">1</xref>).</p><fig id="F1" position="float" orientation="portrait"><object-id xmlns:xlink="http://www.w3.org/1999/xlink" content-type="doi" xlink:type="simple">10.3897/zookeys.1007.59351.figure1</object-id><object-id xmlns:xlink="http://www.w3.org/1999/xlink" content-type="arpha" xlink:type="simple">2BC751D5-491E-5157-A29E-06FDF01A44EA</object-id><label>Figure 1.</label><caption><p>Habitus and colouration of <italic><tp:taxon-name><tp:taxon-name-part taxon-name-part-type="genus" reg="Exocelina">Exocelina</tp:taxon-name-part> <tp:taxon-name-part taxon-name-part-type="species" reg="brazza">brazza</tp:taxon-name-part></tp:taxon-name></italic> sp. nov., holotype.</p></caption><graphic xmlns:xlink="http://www.w3.org/1999/xlink" xlink:href="zookeys-1007-129-g001.jpg" position="float" orientation="portrait" xlink:type="simple" id="oo_492240.jpg"><uri content-type="original_file" xlink:type="simple">https://binary.pensoft.net/fig/492240</uri></graphic></fig><p><bold><italic>Colouration</italic></bold>: Dorsally brown, with reddish pronotal sides (Fig. <xref ref-type="fig" rid="F1">1</xref>). Head reddish in anterior half (in front of eyes) and reddish-brown to brown in posterior half (at eye level and behind); pronotum reddish-brown on disc and with broad reddish sides, sometimes also reddish along anterior and posterior margins; elytron reddish-brown to dark brown, with reddish sutural lines; head appendages yellow to yellowish-red, legs reddish. Teneral specimens paler.</p><p><bold><italic>Surface sculpture</italic></bold>: Shiny dorsally, with fine punctation and microreticulation. Head with dense punctation (spaces between punctures 1–3 times size of punctures), distinctly finer and sparser anteriorly and posteriorly; diameter of punctures smaller than diameter of cells of microreticulation. Pronotum with distinctly finer and relatively sparser punctation than on head. Elytra with very sparse and fine punctation, almost invisible. Pronotum and elytra with weakly impressed microreticulation; head with stronger microreticulation. Metaventrite and metacoxa distinctly but weakly microreticulate, metacoxal plates with longitudinal strioles and transverse wrinkles. Abdominal ventrites with weak microreticulation, strioles, and fine sparse punctation, coarser and denser on two last abdominal ventrites.</p><p><bold><italic>Structures</italic></bold>: Pronotum with distinct lateral bead. Base of prosternum and neck of prosternal process with ridge, slightly rounded anteriorly. Blade of prosternal process broadly lanceolate, relatively broad and short, slightly convex medially, with distinct bead and few setae. Abdominal ventrite 6 broadly rounded apically.</p><p><bold><italic>Male</italic></bold>: Antenna modified: antennomeres 3–4 strongly enlarged, antennomere 5 distinctly enlarged and antennomeres 6–10 stout (Fig. <xref ref-type="fig" rid="F1">1</xref>). Pro- and mesotarsomeres 1–3 not dilated. Protarsomere 4 cylindrical, narrow, with large, thick, strongly curved anterolateral hook-like seta. Protarsomere 5 ventrally with anterior row of 12 and posterior row of 5 short setae (Fig. <xref ref-type="fig" rid="F2">2D</xref>). Median lobe with discontinuous outline and distinct submedian constriction in ventral view; apex elongate in lateral view (Fig. <xref ref-type="fig" rid="F2">2A, B</xref>). Paramere without distinct dorsal notch; subdistal part with relatively long, dense setae; proximal setae inconspicuous (Fig. <xref ref-type="fig" rid="F2">2C</xref>). Abdominal ventrite 6 broadly rounded, with 10–14 lateral striae on each side.</p><fig id="F2" position="float" orientation="portrait"><object-id xmlns:xlink="http://www.w3.org/1999/xlink" content-type="doi" xlink:type="simple">10.3897/zookeys.1007.59351.figure2</object-id><object-id xmlns:xlink="http://www.w3.org/1999/xlink" content-type="arpha" xlink:type="simple">367D4C68-2713-55E9-B70A-4E05A33F8CB4</object-id><label>Figure 2.</label><caption><p><italic><tp:taxon-name><tp:taxon-name-part taxon-name-part-type="genus" reg="Exocelina">Exocelina</tp:taxon-name-part> <tp:taxon-name-part taxon-name-part-type="species" reg="brazza">brazza</tp:taxon-name-part></tp:taxon-name></italic> sp. nov., paratype <bold>A</bold> median lobe in ventral view <bold>B</bold> median lobe in lateral view <bold>C</bold> right paramere in external view <bold>D</bold> right male protarsomeres 4–5 in ventral view.</p></caption><graphic xmlns:xlink="http://www.w3.org/1999/xlink" xlink:href="zookeys-1007-129-g002.jpg" position="float" orientation="portrait" xlink:type="simple" id="oo_492241.jpg"><uri content-type="original_file" xlink:type="simple">https://binary.pensoft.net/fig/492241</uri></graphic></fig><p><bold><italic>Female</italic></bold>: Pro- and mesotarsi not modified. Abdominal ventrite 6 without striae.</p></tp:treatment-sec><tp:treatment-sec sec-type="habitat" id="SECID0EDBAE"><title>Habitat.</title><p>The specimens were collected from a small creek on an almost flat primary forest floor, about 100 m from the upper Brazza River (Figs <xref ref-type="fig" rid="F3">3</xref>, <xref ref-type="fig" rid="F4">4</xref>).</p><fig id="F3" position="float" orientation="portrait"><object-id xmlns:xlink="http://www.w3.org/1999/xlink" content-type="doi" xlink:type="simple">10.3897/zookeys.1007.59351.figure3</object-id><object-id xmlns:xlink="http://www.w3.org/1999/xlink" content-type="arpha" xlink:type="simple">E3FEDE38-2FC5-54B1-A4E2-6E8EB51BD4AA</object-id><label>Figure 3.</label><caption><p>Habitat area of <italic><tp:taxon-name><tp:taxon-name-part taxon-name-part-type="genus" reg="Exocelina">Exocelina</tp:taxon-name-part> <tp:taxon-name-part taxon-name-part-type="species" reg="brazza">brazza</tp:taxon-name-part></tp:taxon-name></italic> sp. nov., a view from the forest down into Brazza River.</p></caption><graphic xmlns:xlink="http://www.w3.org/1999/xlink" xlink:href="zookeys-1007-129-g003.jpg" position="float" orientation="portrait" xlink:type="simple" id="oo_492242.jpg"><uri content-type="original_file" xlink:type="simple">https://binary.pensoft.net/fig/492242</uri></graphic></fig><fig id="F4" position="float" orientation="portrait"><object-id xmlns:xlink="http://www.w3.org/1999/xlink" content-type="doi" xlink:type="simple">10.3897/zookeys.1007.59351.figure4</object-id><object-id xmlns:xlink="http://www.w3.org/1999/xlink" content-type="arpha" xlink:type="simple">732883D3-4C38-5F74-9D7E-89E827D5513C</object-id><label>Figure 4.</label><caption><p>Habitat of <italic><tp:taxon-name><tp:taxon-name-part taxon-name-part-type="genus" reg="Exocelina">Exocelina</tp:taxon-name-part> <tp:taxon-name-part taxon-name-part-type="species" reg="brazza">brazza</tp:taxon-name-part></tp:taxon-name></italic> sp. nov., a small creek in the primary forest, ca 100 m from the Brazza River.</p></caption><graphic xmlns:xlink="http://www.w3.org/1999/xlink" xlink:href="zookeys-1007-129-g004.jpg" position="float" orientation="portrait" xlink:type="simple" id="oo_492243.jpg"><uri content-type="original_file" xlink:type="simple">https://binary.pensoft.net/fig/492243</uri></graphic></fig></tp:treatment-sec><tp:treatment-sec sec-type="distribution" id="SECID0EBDAE"><title>Distribution.</title><p>Indonesia: Papua Province. This species is known only from the type locality (Fig. <xref ref-type="fig" rid="F5">5</xref>).</p><fig id="F5" position="float" orientation="portrait"><object-id xmlns:xlink="http://www.w3.org/1999/xlink" content-type="doi" xlink:type="simple">10.3897/zookeys.1007.59351.figure5</object-id><object-id xmlns:xlink="http://www.w3.org/1999/xlink" content-type="arpha" xlink:type="simple">9B96FEDE-BF49-53BA-AA06-36557D46EC2B</object-id><label>Figure 5.</label><caption><p>Map of the western part of New Guinea showing the species distribution.</p></caption><graphic xmlns:xlink="http://www.w3.org/1999/xlink" xlink:href="zookeys-1007-129-g005.jpg" position="float" orientation="portrait" xlink:type="simple" id="oo_492244.jpg"><uri content-type="original_file" xlink:type="simple">https://binary.pensoft.net/fig/492244</uri></graphic></fig></tp:treatment-sec><tp:treatment-sec sec-type="etymology" id="SECID0EXDAE"><title>Etymology.</title><p>The species is named after the Brazza River. The name is a noun in the nominative singular standing in apposition.</p></tp:treatment-sec><tp:treatment-sec sec-type="Affinities" id="SECID0E3DAE"><title>Affinities.</title><p>The species evidently belongs to the <italic><tp:taxon-name><tp:taxon-name-part taxon-name-part-type="genus" reg="Exocelina">E.</tp:taxon-name-part> <tp:taxon-name-part taxon-name-part-type="species" reg="ekari">ekari</tp:taxon-name-part></tp:taxon-name></italic> group due to the discontinuous outline of its median lobe. Within the group, it can be placed close to the shiny species with antennomeres 3 and 4 larger than other antennomeres (including the recently described <italic><tp:taxon-name><tp:taxon-name-part taxon-name-part-type="genus" reg="Exocelina">E.</tp:taxon-name-part> <tp:taxon-name-part taxon-name-part-type="species" reg="athesphatos">athesphatos</tp:taxon-name-part></tp:taxon-name></italic><xref ref-type="bibr" rid="B11">Shaverdo et al., 2020</xref> and <italic><tp:taxon-name><tp:taxon-name-part taxon-name-part-type="genus" reg="Exocelina">E.</tp:taxon-name-part> <tp:taxon-name-part taxon-name-part-type="species" reg="tsinga">tsinga</tp:taxon-name-part></tp:taxon-name></italic><xref ref-type="bibr" rid="B11">Shaverdo et al., 2020</xref>), to which it is assumed to be closely related. However, <italic><tp:taxon-name><tp:taxon-name-part taxon-name-part-type="genus" reg="Exocelina">E.</tp:taxon-name-part> <tp:taxon-name-part taxon-name-part-type="species" reg="brazza">brazza</tp:taxon-name-part></tp:taxon-name></italic> sp. nov. can be easily distinguished from all of them by its small size, shape of the male antennae, median lobe and paramere.</p></tp:treatment-sec><ref-list><ref id="B11"><mixed-citation xmlns:xlink="http://www.w3.org/1999/xlink" xlink:type="simple"><person-group><name name-style="western"><surname>Shaverdo</surname><given-names>H</given-names></name><name name-style="western"><surname>Surbakti</surname><given-names>S</given-names></name><name name-style="western"><surname>Sumoked</surname><given-names>B</given-names></name><name name-style="western"><surname>Balke</surname><given-names>M</given-names></name></person-group> (<year>2020</year>) Two new species of the <italic><tp:taxon-name><tp:taxon-name-part taxon-name-part-type="genus">Exocelina</tp:taxon-name-part> <tp:taxon-name-part taxon-name-part-type="species">ekari</tp:taxon-name-part></tp:taxon-name></italic> group from New Guinea with strongly modified male antennae (<tp:taxon-name><tp:taxon-name-part taxon-name-part-type="order">Coleoptera</tp:taxon-name-part></tp:taxon-name>, <tp:taxon-name><tp:taxon-name-part taxon-name-part-type="family">Dytiscidae</tp:taxon-name-part></tp:taxon-name>, <tp:taxon-name><tp:taxon-name-part taxon-name-part-type="subfamily">Copelatinae</tp:taxon-name-part></tp:taxon-name>). ZooKeys 960: 63–78. <ext-link xlink:type="simple" ext-link-type="doi" xlink:href="10.3897/zookeys.960.55007">https://doi.org/10.3897/zookeys.960.55007</ext-link></mixed-citation></ref></ref-list></tp:taxon-treatment>
