# Supplementary material for: Three new species of Exocelina Broun, 1886 from the southern slopes of the New Guinea central range, with introduction of the Exocelina skalei group (Coleoptera, Dytiscidae, Copelatinae)
Source: Zookeys. 2020 Dec 30;1007:129–43. doi: 10.3897/zookeys.1007.59351 (PMC7788071; doi:10.3897/zookeys.1007.59351)
Supplement: XML Treatment for Exocelina amabilis [file zookeys.1007.59351-treatment2.xml]

<!DOCTYPE tp:taxon-treatment
  PUBLIC "-//TaxonX//DTD Taxonomic Treatment Publishing DTD v0 20100105//EN" "tax-treatment-NSO.dtd">
<tp:taxon-treatment xmlns:tp="http://www.plazi.org/taxpub"><tp:treatment-meta><kwd-group><label>Taxon classification</label><kwd><named-content xmlns:xlink="http://www.w3.org/1999/xlink" content-type="kingdom">Animalia</named-content></kwd><kwd><named-content xmlns:xlink="http://www.w3.org/1999/xlink" content-type="order">Coleoptera</named-content></kwd><kwd><named-content xmlns:xlink="http://www.w3.org/1999/xlink" content-type="family">Dytiscidae</named-content></kwd></kwd-group><mixed-citation publication-type="journal"><person-group><name><surname>Shaverdo</surname><given-names>Helena</given-names></name><name><surname>Surbakti</surname><given-names>Suriani</given-names></name><name><surname>Sumoked</surname><given-names>Bob</given-names></name><name><surname>Balke</surname><given-names>Michael</given-names></name></person-group><article-title>Three new species of <italic><tp:taxon-name><tp:taxon-name-part taxon-name-part-type="genus" reg="Exocelina">Exocelina</tp:taxon-name-part></tp:taxon-name></italic> Broun, 1886 from the southern slopes of the New Guinea central range, with introduction of the <italic><tp:taxon-name><tp:taxon-name-part taxon-name-part-type="genus" reg="Exocelina">Exocelina</tp:taxon-name-part> <tp:taxon-name-part taxon-name-part-type="species" reg="skalei">skalei</tp:taxon-name-part></tp:taxon-name></italic> group (<tp:taxon-name><tp:taxon-name-part taxon-name-part-type="order">Coleoptera</tp:taxon-name-part></tp:taxon-name>, <tp:taxon-name><tp:taxon-name-part taxon-name-part-type="family">Dytiscidae</tp:taxon-name-part></tp:taxon-name>, <tp:taxon-name><tp:taxon-name-part taxon-name-part-type="subfamily">Copelatinae</tp:taxon-name-part></tp:taxon-name>)</article-title><source>Zookeys</source><day>30</day><month>12</month><year>2020</year><volume>1007</volume><fpage>129</fpage><lpage>143</lpage><pub-id pub-id-type="doi">10.3897/zookeys.1007.59351</pub-id></mixed-citation></tp:treatment-meta><tp:nomenclature><tp:taxon-name><object-id xmlns:xlink="http://www.w3.org/1999/xlink" content-type="arpha" xlink:type="simple">37E1527A-3691-5673-A58C-B38E09A82CFC</object-id>
            <tp:taxon-name-part taxon-name-part-type="genus" reg="Exocelina">Exocelina</tp:taxon-name-part>
            <tp:taxon-name-part taxon-name-part-type="species" reg="amabilis">amabilis</tp:taxon-name-part>
            <object-id xmlns:xlink="http://www.w3.org/1999/xlink" content-type="zoobank" xlink:type="simple">http://zoobank.org/C7F77D9E-27BD-446D-9E9E-415D6B6D143C</object-id>
          </tp:taxon-name><tp:taxon-authority>Shaverdo &amp; Balke</tp:taxon-authority><tp:taxon-status xmlns:xlink="http://www.w3.org/1999/xlink" xlink:type="simple">sp. nov.</tp:taxon-status><xref ref-type="fig" rid="F5">Figs 5</xref><xref ref-type="fig" rid="F6">, 6</xref><xref ref-type="fig" rid="F7">, 7</xref></tp:nomenclature><tp:treatment-sec sec-type="type locality" id="SECID0ELHAE"><title>Type locality.</title><p>Indonesia: Papua Province, Pegunungan Bintang Regency, south from Ok Sibil, tributary Digul River, <named-content xmlns:xlink="http://www.w3.org/1999/xlink" content-type="dwc:verbatimCoordinates" xlink:type="simple"><named-content content-type="geo-json" specific-use="{&#34;type&#34;:&#34;Point&#34;,&#34;coordinates&#34;:[140.722528,-5.057194]}" id="NCID0EUHAE" xlink:type="simple">05°03'25.9"S, 140°43'21.1"E</named-content></named-content>, 359 m a.s.l.</p></tp:treatment-sec><tp:treatment-sec sec-type="type material" id="SECID0EZHAE"><title>Type material.</title><p><bold><italic>Holotype</italic></bold>: male “Indonesia: Papua, S Ok Sibil, tributary Digul Riv [River], 359m, 9.vi.2015, <named-content xmlns:xlink="http://www.w3.org/1999/xlink" content-type="dwc:verbatimCoordinates" xlink:type="simple"><named-content content-type="geo-json" specific-use="{&#34;type&#34;:&#34;Point&#34;,&#34;coordinates&#34;:[140.722536,-5.057184]}" id="NCID0EHIAE" xlink:type="simple">-5,05718389 140,722535848617</named-content></named-content>, Sumoked (Pap051)” (<named-content xmlns:xlink="http://www.w3.org/1999/xlink" content-type="dwc:institutional_code" xlink:type="simple">MZB</named-content>). <bold><italic>Paratypes</italic></bold>: 3 males, 8 females with the same label as the holotype, 2 males additionally with green text label “6997” and “6998” (<abbrev xmlns:xlink="http://www.w3.org/1999/xlink" xlink:title="Koleksi Serangga Papua, at the Biology Department of Universitas Cenderawasih" id="ABBRID0EUIAE" xlink:type="simple">KSP</abbrev>, <named-content xmlns:xlink="http://www.w3.org/1999/xlink" content-type="dwc:institutional_code" xlink:type="simple">MZB</named-content>).</p></tp:treatment-sec><tp:treatment-sec sec-type="description" id="SECID0E4IAE"><title>Description.</title><p><bold><italic>Body size and form</italic></bold>: Beetle small: <abbrev xmlns:xlink="http://www.w3.org/1999/xlink" xlink:title="total body length without head" id="ABBRID0EIJAE" xlink:type="simple">TL-H</abbrev> 2.65–3.45 mm, <abbrev xmlns:xlink="http://www.w3.org/1999/xlink" xlink:title="total body length" id="ABBRID0EMJAE" xlink:type="simple">TL</abbrev> 3.55–3.85 mm, <abbrev xmlns:xlink="http://www.w3.org/1999/xlink" xlink:title="maximum body width" id="ABBRID0EQJAE" xlink:type="simple">MW</abbrev> 1.75–1.9 mm (holotype: <abbrev xmlns:xlink="http://www.w3.org/1999/xlink" xlink:title="total body length without head" id="ABBRID0EUJAE" xlink:type="simple">TL-H</abbrev> 3.25 mm, <abbrev xmlns:xlink="http://www.w3.org/1999/xlink" xlink:title="total body length" id="ABBRID0EYJAE" xlink:type="simple">TL</abbrev> 3.65 mm, <abbrev xmlns:xlink="http://www.w3.org/1999/xlink" xlink:title="maximum body width" id="ABBRID0E3JAE" xlink:type="simple">MW</abbrev> 1.8 mm), with oblong-oval habitus (Fig. <xref ref-type="fig" rid="F6">6</xref>).</p><p><bold><italic>Colouration</italic></bold>: Dorsally piceous (Fig. <xref ref-type="fig" rid="F6">6</xref>), with dark brown posterior part of head and lateral parts of pronotum, and sometimes with middle part of pronotum and elytral sutural lines; head appendages and legs yellowish-red, metathoracic legs darker distally.</p><fig id="F6" position="float" orientation="portrait"><object-id xmlns:xlink="http://www.w3.org/1999/xlink" content-type="doi" xlink:type="simple">10.3897/zookeys.1007.59351.figure6</object-id><object-id xmlns:xlink="http://www.w3.org/1999/xlink" content-type="arpha" xlink:type="simple">F95A427B-A70D-5728-9088-61017587C616</object-id><label>Figure 6.</label><caption><p>Habitus and colouration of <italic><tp:taxon-name><tp:taxon-name-part taxon-name-part-type="genus" reg="Exocelina">Exocelina</tp:taxon-name-part> <tp:taxon-name-part taxon-name-part-type="species" reg="amabilis">amabilis</tp:taxon-name-part></tp:taxon-name></italic> sp. nov., holotype.</p></caption><graphic xmlns:xlink="http://www.w3.org/1999/xlink" xlink:href="zookeys-1007-129-g006.jpg" position="float" orientation="portrait" xlink:type="simple" id="oo_492245.jpg"><uri content-type="original_file" xlink:type="simple">https://binary.pensoft.net/fig/492245</uri></graphic></fig><p><bold><italic>Surface sculpture</italic></bold>: Relatively shiny dorsally, with very fine, sparse punctation and distinctly impressed microreticulation. Head with dense punctation (spaces between punctures 1–3 times size of punctures), distinctly finer and sparser anteriorly and posteriorly; diameter of punctures almost equal to diameter of cells of microreticulation. Pronotum with much sparser and finer punctation than head. Elytra with very sparse and fine punctation, often inconspicuous. Pronotum and elytra with distinctly impressed microreticulation; head with microreticulation stronger. Metaventrite and metacoxae distinctly microreticulate, metacoxal plates with longitudinal strioles and transverse wrinkles. Abdominal ventrites with distinct microreticulation, strioles, and very fine and sparse punctation.</p><p><bold><italic>Structures</italic></bold>: Pronotum with narrow lateral bead. Base of prosternum and neck of prosternal process with distinct ridge, slightly rounded anteriorly. Blade of prosternal process lanceolate, relatively broad, slightly convex, with distinct lateral bead and few setae.</p><p><bold><italic>Male</italic></bold>: Antenna simple. Pro- and mesotarsomeres 1–3 not dilated. Protarsomere 4 cylindrical, narrow, with medium-sized, thick, slightly curved anterolateral hook-like seta. Protarsomere 5 ventrally with anterior row of 12 and posterior row of 6 short, thick, pointed setae (Fig. <xref ref-type="fig" rid="F7">7D</xref>). Median lobe with slightly discontinuous outline (see apically); in lateral view, more or less evenly curved, with broadly pointed apex; in ventral view, tapering to broadly pointed apex (Fig. <xref ref-type="fig" rid="F7">7A, B</xref>). Paramere with very deep dorsal notch, separating subdistal part; subdistal part broad, transverse, situated under apex of proximal part, with large tuft of dense, thick, flattened setae; proximal setae sparse, thin, much more inconspicuous than subdistal (Fig. <xref ref-type="fig" rid="F7">7C</xref>). Abdominal ventrite 6 with extremely weak, small medial impression, visible only apically, concave apically, with 12–16 lateral striae on each side.</p><fig id="F7" position="float" orientation="portrait"><object-id xmlns:xlink="http://www.w3.org/1999/xlink" content-type="doi" xlink:type="simple">10.3897/zookeys.1007.59351.figure7</object-id><object-id xmlns:xlink="http://www.w3.org/1999/xlink" content-type="arpha" xlink:type="simple">D2C7B461-68FC-5B80-A559-21A86D5362B5</object-id><label>Figure 7.</label><caption><p><italic><tp:taxon-name><tp:taxon-name-part taxon-name-part-type="genus" reg="Exocelina">Exocelina</tp:taxon-name-part> <tp:taxon-name-part taxon-name-part-type="species" reg="amabilis">amabilis</tp:taxon-name-part></tp:taxon-name></italic> sp. nov., paratype <bold>A</bold> median lobe in ventral view <bold>B</bold> median lobe in lateral view <bold>C</bold> right paramere in external view <bold>D</bold> right male protarsomeres 4–5 in ventral view.</p></caption><graphic xmlns:xlink="http://www.w3.org/1999/xlink" xlink:href="zookeys-1007-129-g007.jpg" position="float" orientation="portrait" xlink:type="simple" id="oo_492246.jpg"><uri content-type="original_file" xlink:type="simple">https://binary.pensoft.net/fig/492246</uri></graphic></fig><p><bold><italic>Female</italic></bold>: Pro- and mesotarsi not modified. Abdominal ventrite 6 slightly truncate or very slightly concave apically, without medial impression and lateral striae.</p></tp:treatment-sec><tp:treatment-sec sec-type="habitat" id="SECID0EPNAE"><title>Habitat.</title><p>The specimens were collected from the gravel banks of a primary forest stream. The beetles were mainly hidden in the coarse gravel and were only obtained after some digging.</p></tp:treatment-sec><tp:treatment-sec sec-type="distribution" id="SECID0EUNAE"><title>Distribution.</title><p>Indonesia: Papua Province. The species is known only from the type locality (Fig. <xref ref-type="fig" rid="F5">5</xref>).</p></tp:treatment-sec><tp:treatment-sec sec-type="etymology" id="SECID0E5NAE"><title>Etymology.</title><p>The species name is a Latin adjective and means “loveable”.</p></tp:treatment-sec><tp:treatment-sec sec-type="Affinities" id="SECID0EDOAE"><title>Affinities.</title><p>The species evidently belongs to the <italic><tp:taxon-name><tp:taxon-name-part taxon-name-part-type="genus" reg="Exocelina">E.</tp:taxon-name-part> <tp:taxon-name-part taxon-name-part-type="species" reg="ekari">ekari</tp:taxon-name-part></tp:taxon-name></italic> group due to the discontinuous outline of its median lobe. It is similar to <italic><tp:taxon-name><tp:taxon-name-part taxon-name-part-type="genus" reg="Exocelina">E.</tp:taxon-name-part> <tp:taxon-name-part taxon-name-part-type="species" reg="utowaensis">utowaensis</tp:taxon-name-part></tp:taxon-name></italic> Shaverdo, Hendrich &amp; Balke, 2012 in modification of the abdominal ventrite 6, body size, colouration and shape but distinctly differs from it in having a pronotal bead (absent in <italic><tp:taxon-name><tp:taxon-name-part taxon-name-part-type="genus" reg="Exocelina">E.</tp:taxon-name-part> <tp:taxon-name-part taxon-name-part-type="species" reg="utowaensis">utowaensis</tp:taxon-name-part></tp:taxon-name></italic>) and different shape of the median lobe, paramere, and anterolateral hook-like seta of the male protarsomere 4 (it is also larger in <italic><tp:taxon-name><tp:taxon-name-part taxon-name-part-type="genus" reg="Exocelina">E.</tp:taxon-name-part> <tp:taxon-name-part taxon-name-part-type="species" reg="utowaensis">utowaensis</tp:taxon-name-part></tp:taxon-name></italic>). The species is also similar to <italic><tp:taxon-name><tp:taxon-name-part taxon-name-part-type="genus" reg="Exocelina">E.</tp:taxon-name-part> <tp:taxon-name-part taxon-name-part-type="species" reg="athesphatos">athesphatos</tp:taxon-name-part></tp:taxon-name></italic> in modification of the abdominal ventrite 6 and paramere, but distinctly differs from it in smaller size and having simple male antennae.</p></tp:treatment-sec><tp:treatment-sec><!--Section generated to contain objects referenced in tp:taxon-treatment.--><fig id="F5" position="float" orientation="portrait"><object-id xmlns:xlink="http://www.w3.org/1999/xlink" content-type="doi" xlink:type="simple">10.3897/zookeys.1007.59351.figure5</object-id><object-id xmlns:xlink="http://www.w3.org/1999/xlink" content-type="arpha" xlink:type="simple">9B96FEDE-BF49-53BA-AA06-36557D46EC2B</object-id><label>Figure 5.</label><caption><p>Map of the western part of New Guinea showing the species distribution.</p></caption><graphic xmlns:xlink="http://www.w3.org/1999/xlink" xlink:href="zookeys-1007-129-g005.jpg" position="float" orientation="portrait" xlink:type="simple" id="oo_492244.jpg"><uri content-type="original_file" xlink:type="simple">https://binary.pensoft.net/fig/492244</uri></graphic></fig></tp:treatment-sec></tp:taxon-treatment>
