# Supplementary material for: Three new species of Exocelina Broun, 1886 from the southern slopes of the New Guinea central range, with introduction of the Exocelina skalei group (Coleoptera, Dytiscidae, Copelatinae)
Source: Zookeys. 2020 Dec 30;1007:129–43. doi: 10.3897/zookeys.1007.59351 (PMC7788071; doi:10.3897/zookeys.1007.59351)
Supplement: XML Treatment for Exocelina mimika [file zookeys.1007.59351-treatment3.xml]

<!DOCTYPE tp:taxon-treatment
  PUBLIC "-//TaxonX//DTD Taxonomic Treatment Publishing DTD v0 20100105//EN" "tax-treatment-NSO.dtd">
<tp:taxon-treatment xmlns:tp="http://www.plazi.org/taxpub"><tp:treatment-meta><kwd-group><label>Taxon classification</label><kwd><named-content xmlns:xlink="http://www.w3.org/1999/xlink" content-type="kingdom">Animalia</named-content></kwd><kwd><named-content xmlns:xlink="http://www.w3.org/1999/xlink" content-type="order">Coleoptera</named-content></kwd><kwd><named-content xmlns:xlink="http://www.w3.org/1999/xlink" content-type="family">Dytiscidae</named-content></kwd></kwd-group><mixed-citation publication-type="journal"><person-group><name><surname>Shaverdo</surname><given-names>Helena</given-names></name><name><surname>Surbakti</surname><given-names>Suriani</given-names></name><name><surname>Sumoked</surname><given-names>Bob</given-names></name><name><surname>Balke</surname><given-names>Michael</given-names></name></person-group><article-title>Three new species of <italic><tp:taxon-name><tp:taxon-name-part taxon-name-part-type="genus" reg="Exocelina">Exocelina</tp:taxon-name-part></tp:taxon-name></italic> Broun, 1886 from the southern slopes of the New Guinea central range, with introduction of the <italic><tp:taxon-name><tp:taxon-name-part taxon-name-part-type="genus" reg="Exocelina">Exocelina</tp:taxon-name-part> <tp:taxon-name-part taxon-name-part-type="species" reg="skalei">skalei</tp:taxon-name-part></tp:taxon-name></italic> group (<tp:taxon-name><tp:taxon-name-part taxon-name-part-type="order">Coleoptera</tp:taxon-name-part></tp:taxon-name>, <tp:taxon-name><tp:taxon-name-part taxon-name-part-type="family">Dytiscidae</tp:taxon-name-part></tp:taxon-name>, <tp:taxon-name><tp:taxon-name-part taxon-name-part-type="subfamily">Copelatinae</tp:taxon-name-part></tp:taxon-name>)</article-title><source>Zookeys</source><day>30</day><month>12</month><year>2020</year><volume>1007</volume><fpage>129</fpage><lpage>143</lpage><pub-id pub-id-type="doi">10.3897/zookeys.1007.59351</pub-id></mixed-citation></tp:treatment-meta><tp:nomenclature><tp:taxon-name><object-id xmlns:xlink="http://www.w3.org/1999/xlink" content-type="arpha" xlink:type="simple">FF858FB3-0C02-5079-9DF8-323697254F96</object-id>
            <tp:taxon-name-part taxon-name-part-type="genus" reg="Exocelina">Exocelina</tp:taxon-name-part>
            <tp:taxon-name-part taxon-name-part-type="species" reg="mimika">mimika</tp:taxon-name-part>
            <object-id xmlns:xlink="http://www.w3.org/1999/xlink" content-type="zoobank" xlink:type="simple">http://zoobank.org/368BA68B-265B-4FEC-BCF0-080373747401</object-id>
          </tp:taxon-name><tp:taxon-authority>Shaverdo &amp; Balke</tp:taxon-authority><tp:taxon-status xmlns:xlink="http://www.w3.org/1999/xlink" xlink:type="simple">sp. nov.</tp:taxon-status><xref ref-type="fig" rid="F5">Figs 5</xref><xref ref-type="fig" rid="F8">, 8</xref><xref ref-type="fig" rid="F9">, 9</xref></tp:nomenclature><tp:treatment-sec sec-type="type locality" id="SECID0EVRAE"><title>Type locality.</title><p>Indonesia: Papua Province, Mimika Regency, Tsinga Village, Beanekogom River, <named-content xmlns:xlink="http://www.w3.org/1999/xlink" content-type="dwc:verbatimCoordinates" xlink:type="simple"><named-content content-type="geo-json" specific-use="{&#34;type&#34;:&#34;Point&#34;,&#34;coordinates&#34;:[137.229267,-4.193817]}" id="NCID0E5RAE" xlink:type="simple">04°11.629'S, 137°13.756'E</named-content></named-content>, 1690 m a.s.l.</p></tp:treatment-sec><tp:treatment-sec sec-type="type material" id="SECID0EDSAE"><title>Type material.</title><p><bold><italic>Holotype</italic></bold>: male “Indonesia: Papua, Kabupaten [Regency] Mimika, Desa [Village] Tsinga, Sungai [River] Beanekogom,”, “1690m, 25–30.v.2017, <named-content xmlns:xlink="http://www.w3.org/1999/xlink" content-type="dwc:verbatimCoordinates" xlink:type="simple"><named-content content-type="geo-json" specific-use="{&#34;type&#34;:&#34;Point&#34;,&#34;coordinates&#34;:[137.229267,-4.193817]}" id="NCID0ERSAE" xlink:type="simple">04°11.629'S, 137°13.756'E</named-content></named-content>, B. Sumoked (Pap66-Bob04)” (<named-content xmlns:xlink="http://www.w3.org/1999/xlink" content-type="dwc:institutional_code" xlink:type="simple">MZB</named-content>). <bold><italic>Paratypes</italic></bold>: 3 males with the same label as the holotype (<abbrev xmlns:xlink="http://www.w3.org/1999/xlink" xlink:title="Koleksi Serangga Papua, at the Biology Department of Universitas Cenderawasih" id="ABBRID0E5SAE" xlink:type="simple">KSP</abbrev>, <named-content xmlns:xlink="http://www.w3.org/1999/xlink" content-type="dwc:institutional_code" xlink:type="simple">MZB</named-content>).</p></tp:treatment-sec><tp:treatment-sec sec-type="description" id="SECID0EHTAE"><title>Description.</title><p><bold><italic>Body size and form</italic></bold>: Beetle medium-sized: <abbrev xmlns:xlink="http://www.w3.org/1999/xlink" xlink:title="total body length without head" id="ABBRID0ESTAE" xlink:type="simple">TL-H</abbrev> 4.8–5.0 mm, <abbrev xmlns:xlink="http://www.w3.org/1999/xlink" xlink:title="total body length" id="ABBRID0EWTAE" xlink:type="simple">TL</abbrev> 5.2–5.4 mm, <abbrev xmlns:xlink="http://www.w3.org/1999/xlink" xlink:title="maximum body width" id="ABBRID0E1TAE" xlink:type="simple">MW</abbrev> 2.5–2.6 mm (holotype: <abbrev xmlns:xlink="http://www.w3.org/1999/xlink" xlink:title="total body length without head" id="ABBRID0E5TAE" xlink:type="simple">TL-H</abbrev> 4.8 mm, <abbrev xmlns:xlink="http://www.w3.org/1999/xlink" xlink:title="total body length" id="ABBRID0ECUAE" xlink:type="simple">TL</abbrev> 5 mm, <abbrev xmlns:xlink="http://www.w3.org/1999/xlink" xlink:title="maximum body width" id="ABBRID0EGUAE" xlink:type="simple">MW</abbrev> 2.5 mm), with oblong-oval habitus (Fig. <xref ref-type="fig" rid="F8">8</xref>).</p><p><bold><italic>Colouration</italic></bold>: Dorsally piceous (Fig. <xref ref-type="fig" rid="F8">8</xref>), sometimes with dark brown posterior part of head, lateral sides of pronotum, and dark brown elytral sutural lines; head appendages yellowish brown, legs yellowish brown to reddish-brown. Teneral specimens paler.</p><fig id="F8" position="float" orientation="portrait"><object-id xmlns:xlink="http://www.w3.org/1999/xlink" content-type="doi" xlink:type="simple">10.3897/zookeys.1007.59351.figure8</object-id><object-id xmlns:xlink="http://www.w3.org/1999/xlink" content-type="arpha" xlink:type="simple">94E6AA41-B824-52D3-8B19-C98A5E921849</object-id><label>Figure 8.</label><caption><p>Habitus and colouration of <italic><tp:taxon-name><tp:taxon-name-part taxon-name-part-type="genus" reg="Exocelina">Exocelina</tp:taxon-name-part> <tp:taxon-name-part taxon-name-part-type="species" reg="mimika">mimika</tp:taxon-name-part></tp:taxon-name></italic> sp. nov., holotype.</p></caption><graphic xmlns:xlink="http://www.w3.org/1999/xlink" xlink:href="zookeys-1007-129-g008.jpg" position="float" orientation="portrait" xlink:type="simple" id="oo_492247.jpg"><uri content-type="original_file" xlink:type="simple">https://binary.pensoft.net/fig/492247</uri></graphic></fig><p><bold><italic>Surface sculpture</italic></bold>: Shiny dorsally, with distinct punctation and weakly impressed microreticulation. Head with relatively dense, unevenly distributed punctation (spaces between punctures 1–4 times size of punctures), distinctly finer and sparser anteriorly and posteriorly; diameter of punctures equal to diameter of cells of microreticulation. Pronotum and elytra with punctation sparser and finer than on head and with distinct but weakly impressed microreticulation; head with stronger microreticulation. Metaventrite and metacoxae distinctly microreticulate, metacoxal plates with longitudinal strioles and transverse wrinkles. Abdominal ventrites with distinct microreticulation, strioles, and fine but distinct punctation.</p><p><bold><italic>Structures</italic></bold>: Pronotum with distinct lateral bead. Base of prosternum and neck of prosternal process with distinct ridge, very slightly rounded anteriorly. Blade of prosternal process lanceolate, narrow, slightly convex, with distinct lateral bead and few setae. Abdominal ventrite 6 broadly rounded.</p><p><bold><italic>Male</italic></bold>: Antenna simple. Pro- and mesotarsomeres 1–3 very slightly dilated. Protarsomere 4 simple, narrow, with large, thick, strongly curved anterolateral hook-like seta. Protarsomere 5 ventrally with anterior band of more than 50 and posterior row of 20 relatively long setae (Fig. <xref ref-type="fig" rid="F9">9D</xref>). Median lobe robust, with continuous outline and without setation; lateral margins thick in apical half; apex with very short blunt prolongation in lateral view and deeply concave in ventral view (Fig. <xref ref-type="fig" rid="F9">9A, B</xref>). Paramere without dorsal notch and with reduced setation: setae very thin, inconspicuous, sparse, longer subdistally and proximally and very short medially (Fig. <xref ref-type="fig" rid="F9">9C</xref>). Abdominal ventrite 6 broadly rounded, with 2–7 lateral striae on each side.</p><fig id="F9" position="float" orientation="portrait"><object-id xmlns:xlink="http://www.w3.org/1999/xlink" content-type="doi" xlink:type="simple">10.3897/zookeys.1007.59351.figure9</object-id><object-id xmlns:xlink="http://www.w3.org/1999/xlink" content-type="arpha" xlink:type="simple">2DC351AC-1351-5E2B-9980-637A8A230BDD</object-id><label>Figure 9.</label><caption><p><italic><tp:taxon-name><tp:taxon-name-part taxon-name-part-type="genus" reg="Exocelina">Exocelina</tp:taxon-name-part> <tp:taxon-name-part taxon-name-part-type="species" reg="mimika">mimika</tp:taxon-name-part></tp:taxon-name></italic> sp. nov., paratype <bold>A</bold> median lobe in ventral view <bold>B</bold> median lobe in lateral view <bold>C</bold> right paramere in external view <bold>D</bold> right male protarsomeres 4–5 in ventral view.</p></caption><graphic xmlns:xlink="http://www.w3.org/1999/xlink" xlink:href="zookeys-1007-129-g009.jpg" position="float" orientation="portrait" xlink:type="simple" id="oo_492248.jpg"><uri content-type="original_file" xlink:type="simple">https://binary.pensoft.net/fig/492248</uri></graphic></fig><p><bold><italic>Female</italic></bold>: Unknown.</p></tp:treatment-sec><tp:treatment-sec sec-type="habitat" id="SECID0EZXAE"><title>Habitat.</title><p>The specimens were collected from rock pools at the edge of a fast-flowing mountain stream.</p></tp:treatment-sec><tp:treatment-sec sec-type="distribution" id="SECID0E5XAE"><title>Distribution.</title><p>Indonesia: Papua Province. The species is known only from the type locality (Fig. <xref ref-type="fig" rid="F5">5</xref>).</p></tp:treatment-sec><tp:treatment-sec sec-type="etymology" id="SECID0EIYAE"><title>Etymology.</title><p>The species is named after Mimika Regency, where it was collected. The name is a noun in the nominative singular standing in apposition.</p></tp:treatment-sec><tp:treatment-sec sec-type="Affinities and introduction of the E. skalei group" id="SECID0ENYAE"><title>Affinities and introduction of the <italic><tp:taxon-name><tp:taxon-name-part taxon-name-part-type="genus" reg="Exocelina">E.</tp:taxon-name-part> <tp:taxon-name-part taxon-name-part-type="species" reg="skalei">skalei</tp:taxon-name-part></tp:taxon-name></italic> group.</title><p>The other <italic><tp:taxon-name><tp:taxon-name-part taxon-name-part-type="genus" reg="Exocelina">Exocelina</tp:taxon-name-part></tp:taxon-name></italic> species known from the Tsinga area is <italic><tp:taxon-name><tp:taxon-name-part taxon-name-part-type="genus" reg="Exocelina">E.</tp:taxon-name-part> <tp:taxon-name-part taxon-name-part-type="species" reg="tsinga">tsinga</tp:taxon-name-part></tp:taxon-name></italic><xref ref-type="bibr" rid="B11">Shaverdo et al., 2020</xref>, which is very similar to the new species in size, body shape, colouration, and surface sculpture. The males of these species can be easily distinguished due to the modified antennae of <italic><tp:taxon-name><tp:taxon-name-part taxon-name-part-type="genus" reg="Exocelina">E.</tp:taxon-name-part> <tp:taxon-name-part taxon-name-part-type="species" reg="tsinga">tsinga</tp:taxon-name-part></tp:taxon-name></italic> and different shape and setation of their genitalia; female identification, however, could be problematic.</p><p>Based on morphological characters, we cannot place the new species in any known species group. The new species resembles representatives of the <italic><tp:taxon-name><tp:taxon-name-part taxon-name-part-type="genus" reg="Exocelina">E.</tp:taxon-name-part> <tp:taxon-name-part taxon-name-part-type="species" reg="jaseminae">jaseminae</tp:taxon-name-part></tp:taxon-name></italic> group in the shape of the median lobe and <italic><tp:taxon-name><tp:taxon-name-part taxon-name-part-type="genus" reg="Exocelina">E.</tp:taxon-name-part> <tp:taxon-name-part taxon-name-part-type="species" reg="mekilensis">mekilensis</tp:taxon-name-part></tp:taxon-name></italic> Shaverdo &amp; Balke, 2019 and species of the <italic><tp:taxon-name><tp:taxon-name-part taxon-name-part-type="genus" reg="Exocelina">E.</tp:taxon-name-part> <tp:taxon-name-part taxon-name-part-type="species" reg="ullrichi">ullrichi</tp:taxon-name-part></tp:taxon-name></italic> group (<xref ref-type="bibr" rid="B7">Shaverdo and Balke 2014</xref>) in the reduced setation of the paramere. However, in the shape of the median lobe and setation of the paramere, the new species is the most similar to <italic><tp:taxon-name><tp:taxon-name-part taxon-name-part-type="genus" reg="Exocelina">E.</tp:taxon-name-part> <tp:taxon-name-part taxon-name-part-type="species" reg="skalei">skalei</tp:taxon-name-part></tp:taxon-name></italic>. Thus, we assume that these two species might be closely related. <italic><tp:taxon-name><tp:taxon-name-part taxon-name-part-type="genus" reg="Exocelina">Exocelina</tp:taxon-name-part> <tp:taxon-name-part taxon-name-part-type="species" reg="skalei">skalei</tp:taxon-name-part></tp:taxon-name></italic> has been so far treated as a member of the <italic><tp:taxon-name><tp:taxon-name-part taxon-name-part-type="genus" reg="Exocelina">E.</tp:taxon-name-part> <tp:taxon-name-part taxon-name-part-type="species" reg="ekari">ekari</tp:taxon-name-part></tp:taxon-name></italic> group but according to the molecular analyses, it is the sister clade of the <italic><tp:taxon-name><tp:taxon-name-part taxon-name-part-type="genus" reg="Exocelina">E.</tp:taxon-name-part> <tp:taxon-name-part taxon-name-part-type="species" reg="ekari">ekari</tp:taxon-name-part></tp:taxon-name></italic> group (<xref ref-type="bibr" rid="B12">Toussaint et al. 2014</xref>, <xref ref-type="bibr" rid="B13">2015</xref>).</p><p>Therefore, for <italic><tp:taxon-name><tp:taxon-name-part taxon-name-part-type="genus" reg="Exocelina">E.</tp:taxon-name-part> <tp:taxon-name-part taxon-name-part-type="species" reg="skalei">skalei</tp:taxon-name-part></tp:taxon-name></italic> and <italic><tp:taxon-name><tp:taxon-name-part taxon-name-part-type="genus" reg="Exocelina">E.</tp:taxon-name-part> <tp:taxon-name-part taxon-name-part-type="species" reg="mimika">mimika</tp:taxon-name-part></tp:taxon-name></italic> sp. nov., herein we introduce a new species group, the <italic><tp:taxon-name><tp:taxon-name-part taxon-name-part-type="genus" reg="Exocelina">E.</tp:taxon-name-part> <tp:taxon-name-part taxon-name-part-type="species" reg="skalei">skalei</tp:taxon-name-part></tp:taxon-name></italic> group, with the following diagnostic characters:</p><list list-type="bullet"><list-item><p>beetle small or medium-sized (TL-H 2.9–5.0 mm), with continuous body outline of broadly oval or oblong-oval shape;</p></list-item><list-item><p>elytra without striae/strioles, with distinct punctation, beetles shiny or submatt;</p></list-item><list-item><p>pronotum with distinct lateral bead;</p></list-item><list-item><p>antennomeres not modified;</p></list-item><list-item><p>male protarsomere 4 simple, with medium-sized or large, slightly or strongly curved anterolateral hook-like seta;</p></list-item><list-item><p>median lobe of aedeagus without setation, with continuous or slightly discontinuous apically outline;</p></list-item><list-item><p>paramere without dorsal notch and with strongly reduced setation: setae very thin and sparse, some longer setae distinct subdistally; setae tiny, inconspicuous medially and proximally.</p></list-item></list><p>Since the southern slopes of the central range is a poorly studied area, we assume that more species of the <italic><tp:taxon-name><tp:taxon-name-part taxon-name-part-type="genus" reg="Exocelina">E.</tp:taxon-name-part> <tp:taxon-name-part taxon-name-part-type="species" reg="skalei">skalei</tp:taxon-name-part></tp:taxon-name></italic> group await discovery. The new material, including its molecular analysis, would help to confirm group delimitation.</p></tp:treatment-sec><tp:treatment-sec><!--Section generated to contain objects referenced in tp:taxon-treatment.--><fig id="F5" position="float" orientation="portrait"><object-id xmlns:xlink="http://www.w3.org/1999/xlink" content-type="doi" xlink:type="simple">10.3897/zookeys.1007.59351.figure5</object-id><object-id xmlns:xlink="http://www.w3.org/1999/xlink" content-type="arpha" xlink:type="simple">9B96FEDE-BF49-53BA-AA06-36557D46EC2B</object-id><label>Figure 5.</label><caption><p>Map of the western part of New Guinea showing the species distribution.</p></caption><graphic xmlns:xlink="http://www.w3.org/1999/xlink" xlink:href="zookeys-1007-129-g005.jpg" position="float" orientation="portrait" xlink:type="simple" id="oo_492244.jpg"><uri content-type="original_file" xlink:type="simple">https://binary.pensoft.net/fig/492244</uri></graphic></fig></tp:treatment-sec><ref-list><ref id="B11"><mixed-citation xmlns:xlink="http://www.w3.org/1999/xlink" xlink:type="simple"><person-group><name name-style="western"><surname>Shaverdo</surname><given-names>H</given-names></name><name name-style="western"><surname>Surbakti</surname><given-names>S</given-names></name><name name-style="western"><surname>Sumoked</surname><given-names>B</given-names></name><name name-style="western"><surname>Balke</surname><given-names>M</given-names></name></person-group> (<year>2020</year>) Two new species of the <italic><tp:taxon-name><tp:taxon-name-part taxon-name-part-type="genus">Exocelina</tp:taxon-name-part> <tp:taxon-name-part taxon-name-part-type="species">ekari</tp:taxon-name-part></tp:taxon-name></italic> group from New Guinea with strongly modified male antennae (<tp:taxon-name><tp:taxon-name-part taxon-name-part-type="order">Coleoptera</tp:taxon-name-part></tp:taxon-name>, <tp:taxon-name><tp:taxon-name-part taxon-name-part-type="family">Dytiscidae</tp:taxon-name-part></tp:taxon-name>, <tp:taxon-name><tp:taxon-name-part taxon-name-part-type="subfamily">Copelatinae</tp:taxon-name-part></tp:taxon-name>). ZooKeys 960: 63–78. <ext-link xlink:type="simple" ext-link-type="doi" xlink:href="10.3897/zookeys.960.55007">https://doi.org/10.3897/zookeys.960.55007</ext-link></mixed-citation></ref><ref id="B7"><mixed-citation xmlns:xlink="http://www.w3.org/1999/xlink" xlink:type="simple"><person-group><name name-style="western"><surname>Shaverdo</surname><given-names>HV</given-names></name><name name-style="western"><surname>Balke</surname><given-names>M</given-names></name></person-group> (<year>2014</year>) <article-title><italic><tp:taxon-name><tp:taxon-name-part taxon-name-part-type="genus">Exocelina</tp:taxon-name-part> <tp:taxon-name-part taxon-name-part-type="species">kinibeli</tp:taxon-name-part></tp:taxon-name></italic> sp.n. from Papua New Guinea, a new species of the <italic><tp:taxon-name><tp:taxon-name-part taxon-name-part-type="genus">E.</tp:taxon-name-part> <tp:taxon-name-part taxon-name-part-type="species">ullrichi</tp:taxon-name-part></tp:taxon-name></italic>-group (<tp:taxon-name><tp:taxon-name-part taxon-name-part-type="order">Coleoptera</tp:taxon-name-part></tp:taxon-name>: <tp:taxon-name><tp:taxon-name-part taxon-name-part-type="family">Dytiscidae</tp:taxon-name-part></tp:taxon-name>).</article-title><source>Koleopterologische Rundschau</source><volume>84</volume>: <fpage>31</fpage>–<lpage>40</lpage>.</mixed-citation></ref><ref id="B12"><mixed-citation xmlns:xlink="http://www.w3.org/1999/xlink" xlink:type="simple"><person-group><name name-style="western"><surname>Toussaint</surname><given-names>EFA</given-names></name><name name-style="western"><surname>Hall</surname><given-names>R</given-names></name><name name-style="western"><surname>Monaghan</surname><given-names>MT</given-names></name><name name-style="western"><surname>Sagata</surname><given-names>K</given-names></name><name name-style="western"><surname>Ibalim</surname><given-names>S</given-names></name><name name-style="western"><surname>Shaverdo</surname><given-names>HV</given-names></name><name name-style="western"><surname>Vogler</surname><given-names>AP</given-names></name><name name-style="western"><surname>Pons</surname><given-names>J</given-names></name><name name-style="western"><surname>Balke</surname><given-names>M</given-names></name></person-group> (<year>2014</year>) The towering orogeny of New Guinea as a trigger for arthropod megadiversity. Nature Communications 5: e4001. <ext-link xlink:type="simple" ext-link-type="doi" xlink:href="10.1038/ncomms5001">https://doi.org/10.1038/ncomms5001</ext-link></mixed-citation></ref><ref id="B13"><mixed-citation xmlns:xlink="http://www.w3.org/1999/xlink" xlink:type="simple"><person-group><name name-style="western"><surname>Toussaint</surname><given-names>EFA</given-names></name><name name-style="western"><surname>Hendrich</surname><given-names>L</given-names></name><name name-style="western"><surname>Shaverdo</surname><given-names>H</given-names></name><name name-style="western"><surname>Balke</surname><given-names>M</given-names></name></person-group> (<year>2015</year>) Mosaic patterns of diversification dynamics following the colonization of Melanesian islands. Scientific Reports 5: e16016. <ext-link xlink:type="simple" ext-link-type="doi" xlink:href="10.1038/srep16016">https://doi.org/10.1038/srep16016</ext-link></mixed-citation></ref></ref-list></tp:taxon-treatment>
